# Supplementary material for: In Vitro Evaluation of the Antiamoebic Activity of Kaempferol against Trophozoites of Entamoeba histolytica and in the Interactions of Amoebae with Hamster Neutrophils
Source: Int J Mol Sci. 2023 Jul 7;24(13):11216. doi: 10.3390/ijms241311216 (PMC10342687; doi:10.3390/ijms241311216)
Supplement: Supplementary file 1 [file ijms-24-11216-s001.zip]

Archive with 1 entries (1 files):
- ijms-2423182-supplementary.jpeg
